# Supplementary material for: Preventing Oxidative Stress in the Liver: An Opportunity for GLP-1 and/or PASK
Source: Antioxidants (Basel). 2021 Dec 20;10(12):2028. doi: 10.3390/antiox10122028 (PMC8698360; doi:10.3390/antiox10122028)
Supplement: Supplementary file 1 [file antioxidants-10-02028-s001.zip]

Archive with 1 entries (1 files):
- antioxidants-1447577-supplementary.pdf
